# Supplementary material for: Healthcare and Health Problems from the Perspective of Indigenous Population of the Peruvian Amazon: A Qualitative Study
Source: Int J Environ Res Public Health. 2020 Oct 22;17(21):7728. doi: 10.3390/ijerph17217728 (PMC7672556; doi:10.3390/ijerph17217728)
Supplement: Supplementary file 1 [file ijerph-17-07728-s001.zip]

Archive with 1 entries (1 files):
- ijerph-953034-supplementary.docx
